# Supplementary material for: MAP-Derived Shock Index for Point-of-Care Physiological Risk Stratification After CT-Confirmed Cervical Spine Fracture: Development and Internal Validation of a Prognostic Model for In-Hospital Mortality
Source: Diagnostics (Basel). 2026 Jul 21;16(14):2272. doi: 10.3390/diagnostics16142272 (PMC13408033; doi:10.3390/diagnostics16142272)
Supplement: Supplementary file 1 [file diagnostics-16-02272-s001.zip]

Archive with 3 entries (3 files):
- diagnostics-4380791-supplementary.pdf
- Supplementary_File_S1_analysis_code_REVISED.py
- Supplementary_File_S2_bedside_risk_calculator_REVISED.xlsx
