# Supplementary material for: MAP-Derived Shock Index for Point-of-Care Physiological Risk Stratification After CT-Confirmed Cervical Spine Fracture: Development and Internal Validation of a Prognostic Model for In-Hospital Mortality
Source: Diagnostics (Basel). 2026 Jul 21;16(14):2272. doi: 10.3390/diagnostics16142272 (PMC13408033; doi:10.3390/diagnostics16142272)
Supplement: Supplementary file 1 [file diagnostics-16-02272-s001.zip › Supplementary_File_S1_analysis_code_REVISED.py]

"""
Supplementary File S1. Analysis code

MAP-Derived Shock Index for Point-of-Care Physiological Risk Stratification After CT-Confirmed Cervical Spine Fracture:
Development and Internal Validation of a Prognostic Model for In-Hospital Mortality

This script reproduces the main derived variable and candidate logistic regression models
from the analytic spreadsheet used for the supplementary analyses.

Expected input file: Kopya servika frx çalışma(2).xlsx
Expected sheet: first worksheet

Variable mapping used in this analysis:
- Age: YAŞ
- Glasgow Coma Scale: GKS
- Comorbidity: KOMORBİDİTE
- ED intubation: ENTÜBASYON
- Injury Severity Score: ISS
- Mean arterial pressure: MAP
- Heart rate: NABIZ
- Lactate: LAKTAT
- Base deficit: BAZ AÇIĞI
- In-hospital mortality: MORTALİTE

The MAP-derived Shock Index is calculated as:
    SI = heart rate / (1.5 * MAP)

This code is provided for transparency and external validation. It is not intended to
serve as a stand-alone clinical decision rule. Decision-curve analyses use apparent
predicted probabilities from fitted models and standard net-benefit methodology.
"""

from __future__ import annotations

import warnings
from pathlib import Path

import numpy as np
import pandas as pd
import statsmodels.api as sm
from sklearn.metrics import roc_auc_score, brier_score_loss, roc_curve
from sklearn.utils import resample

warnings.filterwarnings("ignore", category=RuntimeWarning)

DATA_PATH = Path("Kopya servika frx çalışma(2).xlsx")
BOOTSTRAP_REPETITIONS = 1000
RANDOM_STATE = 42

COLS = {
    "age": "YAŞ",
    "gcs": "GKS",
    "comorbidity": "KOMORBİDİTE",
    "ed_intubation": "ENTÜBASYON",
    "iss": "ISS",
    "map": "MAP",
    "heart_rate": "NABIZ",
    "lactate": "LAKTAT",
    "base_deficit": "BAZ AÇIĞI",
    "mortality": "MORTALİTE",
}


def read_and_prepare(path: Path = DATA_PATH) -> pd.DataFrame:
    """Read the analytic spreadsheet and create derived variables."""
    df = pd.read_excel(path)

    # Convert model variables to numeric where possible.
    for col in COLS.values():
        if col in df.columns:
            df[col] = pd.to_numeric(df[col], errors="coerce")

    # MAP-derived Shock Index. Estimated SBP = 1.5 x MAP.
    df["estimated_sbp"] = 1.5 * df[COLS["map"]]
    df["map_derived_si"] = df[COLS["heart_rate"]] / df["estimated_sbp"]

    # Keep complete cases for the primary model variables and outcome.
    required = [
        COLS["age"],
        COLS["gcs"],
        COLS["comorbidity"],
        COLS["ed_intubation"],
        COLS["iss"],
        "map_derived_si",
        COLS["mortality"],
    ]
    df = df.dropna(subset=required).copy()
    return df


def fit_logistic(df: pd.DataFrame, predictors: list[str]):
    """Fit a logistic regression model and return fitted model and predictions."""
    X = sm.add_constant(df[predictors], has_constant="add")
    y = df[COLS["mortality"]]
    model = sm.Logit(y, X).fit(disp=False, maxiter=200)
    pred = model.predict(X)
    return model, pred


def performance(y_true: pd.Series, pred: np.ndarray) -> dict[str, float]:
    """Return core apparent performance metrics."""
    return {
        "auc": roc_auc_score(y_true, pred),
        "brier": brier_score_loss(y_true, pred),
    }


def bootstrap_auc_ci(df: pd.DataFrame, predictors: list[str], n_boot: int = BOOTSTRAP_REPETITIONS):
    """Bootstrap percentile confidence interval for AUC."""
    rng = np.random.default_rng(RANDOM_STATE)
    y_col = COLS["mortality"]
    aucs = []
    for _ in range(n_boot):
        idx = rng.integers(0, len(df), len(df))
        boot = df.iloc[idx].copy()
        if boot[y_col].nunique() < 2:
            continue
        try:
            _, pred = fit_logistic(boot, predictors)
            aucs.append(roc_auc_score(boot[y_col], pred))
        except Exception:
            continue
    return np.percentile(aucs, [2.5, 97.5]) if aucs else [np.nan, np.nan]


def net_benefit(y_true: pd.Series, pred: np.ndarray, threshold: float) -> float:
    """Standard decision-curve net benefit from apparent predicted probabilities."""
    y_arr = np.asarray(y_true)
    positives = pred >= threshold
    tp = np.sum(positives & (y_arr == 1))
    fp = np.sum(positives & (y_arr == 0))
    n = len(y_arr)
    return (tp / n) - (fp / n) * (threshold / (1 - threshold))


def main():
    df = read_and_prepare(DATA_PATH)
    y = df[COLS["mortality"]]

    predictors = {
        "Base": [COLS["age"], COLS["gcs"], COLS["comorbidity"], COLS["ed_intubation"]],
        "Base + SI": [COLS["age"], COLS["gcs"], COLS["comorbidity"], COLS["ed_intubation"], "map_derived_si"],
        "Base + ISS": [COLS["age"], COLS["gcs"], COLS["comorbidity"], COLS["ed_intubation"], COLS["iss"]],
        "Base + SI + ISS": [COLS["age"], COLS["gcs"], COLS["comorbidity"], COLS["ed_intubation"], "map_derived_si", COLS["iss"]],
        "SI alone": ["map_derived_si"],
        "ISS alone": [COLS["iss"]],
    }

    rows = []
    fitted = {}
    for name, cols in predictors.items():
        model, pred = fit_logistic(df, cols)
        fitted[name] = (model, pred)
        perf = performance(y, pred)
        lo, hi = bootstrap_auc_ci(df, cols)
        rows.append({
            "model": name,
            "auc": perf["auc"],
            "auc_ci_low": lo,
            "auc_ci_high": hi,
            "brier": perf["brier"],
        })

    performance_table = pd.DataFrame(rows)
    performance_table.to_csv("model_performance_summary.csv", index=False)

    # Export final model coefficients.
    final_model = fitted["Base + SI"][0]
    coef_table = pd.DataFrame({
        "predictor": final_model.params.index,
        "beta": final_model.params.values,
        "standard_error": final_model.bse.values,
        "odds_ratio": np.exp(final_model.params.values),
        "p_value": final_model.pvalues.values,
    })
    coef_table.to_csv("final_model_coefficients.csv", index=False)

    # Clinically interpretable effect of MAP-derived SI per 0.1-unit increase.
    si_beta = final_model.params["map_derived_si"]
    si_se = final_model.bse["map_derived_si"]
    or_per_01 = np.exp(si_beta * 0.1)
    ci_low_01 = np.exp((si_beta - 1.96 * si_se) * 0.1)
    ci_high_01 = np.exp((si_beta + 1.96 * si_se) * 0.1)
    pd.DataFrame([{
        "predictor": "MAP-derived Shock Index",
        "unit": "per 0.1-unit increase",
        "odds_ratio": or_per_01,
        "ci_low": ci_low_01,
        "ci_high": ci_high_01,
    }]).to_csv("map_derived_si_or_per_0_1_unit.csv", index=False)

    # Decision-curve analysis based on apparent predictions from fitted models.
    thresholds = np.arange(0.05, 0.501, 0.005)
    dca_rows = []
    for name in ["Base", "Base + SI", "Base + ISS", "Base + SI + ISS"]:
        pred = fitted[name][1]
        for threshold in thresholds:
            dca_rows.append({
                "model": name.replace("SI", "MAP-derived SI"),
                "threshold_probability": threshold,
                "net_benefit": net_benefit(y, pred, threshold),
            })
    pd.DataFrame(dca_rows).to_csv("decision_curve_apparent_net_benefit.csv", index=False)

    print("Analytic n:", len(df))
    print("Events:", int(y.sum()))
    print(performance_table)
    print(coef_table)


if __name__ == "__main__":
    main()
