# Supplementary material for: MAP-Derived Shock Index for Point-of-Care Physiological Risk Stratification After CT-Confirmed Cervical Spine Fracture: Development and Internal Validation of a Prognostic Model for In-Hospital Mortality
Source: Diagnostics (Basel). 2026 Jul 21;16(14):2272. doi: 10.3390/diagnostics16142272 (PMC13408033; doi:10.3390/diagnostics16142272)
Supplement: Supplementary file 1 [file diagnostics-16-02272-s001.zip › Supplementary_File_S2_bedside_risk_calculator_REVISED.xlsx]

## Sheet: Calculator
Research Calculator for In-Hospital Mortality Risk (MAP-derived Shock Index Model)
Model	Base + MAP-derived Shock Index (shrinkage-adjusted coefficients)
Instruction	Enter patient values in the yellow cells. Binary variables: 1 = yes, 0 = no.
Input variable	Value	Coding / note	Model coefficient
Age (years)	56	Continuous	0.057
Glasgow Coma Scale (GCS)	15	Continuous	-0.036
Comorbidity	0	1 = present; 0 = absent	0.829
ED intubation	0	1 = performed; 0 = not performed	1.875
Heart rate (beats/min)	90	Used to calculate MAP-derived Shock Index; not the conventional SBP-based Shock Index
Mean arterial pressure (MAP, mmHg)	85	Used to estimate systolic blood pressure; estimated SBP = 1.5 x MAP
Estimated systolic BP	127.5	Formula: 1.5 x MAP
MAP-derived Shock Index	0.705882	Formula: heart rate / (1.5 x MAP); research use only	3.329
Intercept			-9.272
Calculated logit	-4.27012
Predicted in-hospital mortality risk	0.0137874
Predicted risk (%)	1.37874
Risk category	Low (<10%)	Exploratory categories; not externally validated
Notes	This calculator uses shrinkage-adjusted coefficients and a recalibrated intercept from an internally validated single-center model. It is intended for research and external validation only and should not be used as a stand-alone clinically validated decision rule.

## Sheet: Model coefficients
Predictor	Shrinkage-adjusted coefficient
Intercept	-9.272
Age	0.057
GCS	-0.036
Comorbidity	0.829
ED intubation	1.875
MAP-derived Shock Index	3.329
Formula	Predicted risk = 1 / (1 + EXP(-logit))
